# Supplementary material for: A member of the TERMINAL FLOWER 1/CENTRORADIALIS gene family controls sprout growth in potato tubers
Source: J Exp Bot. 2018 Nov 3;70(3):835–43. doi: 10.1093/jxb/ery387 (PMC6363080; doi:10.1093/jxb/ery387)
Supplement: Supplementary Table S2 [file ery387_suppl_supplementary_table_s2.xlsx]

## Sheet: Sheet1
Chromosome	start_bp	end_bp	DMG	Gene_Name
ST4.03ch03	41916904	41919589	PGSC0003DMG400014352	Gene of unknown function
ST4.03ch03	41964308	41965098	PGSC0003DMG400014303	Conserved gene of unknown function
ST4.03ch03	41969639	41970235	PGSC0003DMG400014304	Peptidoglycan-binding LysM domain-containing protein
ST4.03ch03	41973640	41981095	PGSC0003DMG400014305	F-box and wd40 domain protein
ST4.03ch03	41990814	41994864	PGSC0003DMG400014261	CDPK
ST4.03ch03	41998341	42000442	PGSC0003DMG400014262	Conserved gene of unknown function
ST4.03ch03	42004157	42004591	PGSC0003DMG400045128	Gene of unknown function
ST4.03ch03	42016262	42019869	PGSC0003DMG400014306	ABC transporter family protein
ST4.03ch03	42048604	42057225	PGSC0003DMG400014263	Per1-like family protein
ST4.03ch03	42061140	42061959	PGSC0003DMG400014307	CRT binding factor 4
ST4.03ch03	42065335	42065959	PGSC0003DMG400014308	CRT binding factor 5
ST4.03ch03	42082418	42084141	PGSC0003DMG400014309	CRT binding factor 2
ST4.03ch03	42089264	42090616	PGSC0003DMG400014310	AP2 domain CBF protein
ST4.03ch03	42092462	42093564	PGSC0003DMG400014311	CRT binding factor 3
ST4.03ch03	42097997	42101285	PGSC0003DMG400041873	Transmembrane transporter
ST4.03ch03	42113576	42116887	PGSC0003DMG400014264	Conserved gene of unknown function
ST4.03ch03	42150852	42155459	PGSC0003DMG400014266	Splicing factor
ST4.03ch03	42163108	42164990	PGSC0003DMG400014267	Multidrug resistance pump
ST4.03ch03	42200064	42202456	PGSC0003DMG400014312	BCL-2-associated athanogene 3
ST4.03ch03	42231951	42239296	PGSC0003DMG400014268	Dihydrodipicolinate reductase
ST4.03ch03	42234872	42241549	PGSC0003DMG402014313	Conserved gene of unknown function
ST4.03ch03	42240735	42241566	PGSC0003DMG401014313	Gene of unknown function
ST4.03ch03	42252018	42259999	PGSC0003DMG400014269	SEU1 protein
ST4.03ch03	42263976	42268076	PGSC0003DMG400014314	F-box family protein
ST4.03ch03	42273354	42277124	PGSC0003DMG400014315	F-box family protein
ST4.03ch03	42287751	42295171	PGSC0003DMG400014316	Zinc finger, C3HC4 type family protein
ST4.03ch03	42320598	42324396	PGSC0003DMG400014270	(S)-N-methylcoclaurine 3'-hydroxylase isozyme
ST4.03ch03	42335109	42336809	PGSC0003DMG400014271	(S)-N-methylcoclaurine 3'-hydroxylase isozyme
ST4.03ch03	42351046	42356188	PGSC0003DMG400014272	(S)-N-methylcoclaurine 3'-hydroxylase isozyme
ST4.03ch03	42395385	42396968	PGSC0003DMG400014273	Cytochrome P450
ST4.03ch03	42397983	42399944	PGSC0003DMG400014274	(S)-N-methylcoclaurine 3'-hydroxylase isozyme
ST4.03ch03	42416176	42419270	PGSC0003DMG400014275	ATP binding protein
ST4.03ch03	42428136	42431606	PGSC0003DMG400014276	Calmodulin binding protein
ST4.03ch03	42435759	42441771	PGSC0003DMG400014277	Hydrolase
ST4.03ch03	42441997	42442745	PGSC0003DMG400014320	Nonspecific lipid-transfer protein
ST4.03ch03	42442881	42445704	PGSC0003DMG400014321	KOM
ST4.03ch03	42464543	42469363	PGSC0003DMG400014279	Homeobox protein
ST4.03ch03	42478933	42486295	PGSC0003DMG400014280	Ankyrin repeat-containing protein
ST4.03ch03	42491175	42492430	PGSC0003DMG400014322	CEN 1
ST4.03ch03	42514986	42518804	PGSC0003DMG400014281	Leucine-rich repeat receptor protein kinase exs
ST4.03ch03	42522455	42523837	PGSC0003DMG400014282	Conserved gene of unknown function
ST4.03ch03	42529982	42531186	PGSC0003DMG400014323	Heat shock factor protein
ST4.03ch03	42532375	42533301	PGSC0003DMG400014358	Gene of unknown function
ST4.03ch03	42539048	42540761	PGSC0003DMG400014324	Conserved gene of unknown function
ST4.03ch03	42549837	42551918	PGSC0003DMG400014284	Conserved gene of unknown function
ST4.03ch03	42558202	42558810	PGSC0003DMG400014325	Sugar isomerase domain-containing protein
ST4.03ch03	42562560	42567476	PGSC0003DMG400014326	Conserved gene of unknown function
ST4.03ch03	42568224	42574538	PGSC0003DMG400014327	Methyl binding domain protein
ST4.03ch03	42580493	42583436	PGSC0003DMG400014328	Steroid binding protein
ST4.03ch03	42604005	42605335	PGSC0003DMG400014329	F-box family protein
ST4.03ch03	42664240	42665815	PGSC0003DMG402014331	F-box family protein
ST4.03ch03	42672730	42681767	PGSC0003DMG401014331	F-box family protein
ST4.03ch03	42685511	42686131	PGSC0003DMG400014285	Gene of unknown function
ST4.03ch03	42686261	42692188	PGSC0003DMG400014286	Gene of unknown function
ST4.03ch03	42692854	42694157	PGSC0003DMG400014332	Gene of unknown function
ST4.03ch03	42700585	42702283	PGSC0003DMG400014362	F-box/LRR-repeat protein
ST4.03ch03	42702358	42702902	PGSC0003DMG401014333	F-box family protein
ST4.03ch03	42706732	42709504	PGSC0003DMG400014363	Conserved gene of unknown function
ST4.03ch03	42723806	42732641	PGSC0003DMG402014333	F-box/LRR-repeat protein
ST4.03ch03	42733947	42740682	PGSC0003DMG403014333	F-box family protein
ST4.03ch03	42758098	42758445	PGSC0003DMG400041554	Gene of unknown function
ST4.03ch03	42763018	42765083	PGSC0003DMG400014365	Gene of unknown function
ST4.03ch03	42768283	42771152	PGSC0003DMG400014334	Gene of unknown function
ST4.03ch03	42771353	42774528	PGSC0003DMG400014287	Structural maintenance of chromosomes 6 smc6
ST4.03ch03	42797833	42798144	PGSC0003DMG400014366	Downward leaf curling protein
ST4.03ch03	42801128	42802612	PGSC0003DMG400014336	Conserved gene of unknown function
ST4.03ch03	42808559	42814862	PGSC0003DMG400014288	Conserved gene of unknown function
ST4.03ch03	42816247	42817200	PGSC0003DMG400042197	MATE efflux family protein
ST4.03ch03	42819202	42826118	PGSC0003DMG400014289	Flap endonuclease GEN-like 2
